# Supplementary material for: Systematics of the freshwater leech genus Hirudinaria Whitman, 1886 (Arhynchobdellida, Hirudinidae) from northeastern Thailand
Source: Zookeys. 2014 Nov 4;(452):15–33. doi: 10.3897/zookeys.452.7528 (PMC4258631; doi:10.3897/zookeys.452.7528)
Supplement: XML Treatment for Hirudinaria [file zookeys.452.7528-treatment1.xml]

<!DOCTYPE tp:taxon-treatment
  PUBLIC "-//TaxonX//DTD Taxonomic Treatment Publishing DTD v0 20100105//EN" "tax-treatment-NSO.dtd">
<tp:taxon-treatment xmlns:tp="http://www.plazi.org/taxpub"><tp:treatment-meta><kwd-group><label>Taxon classification</label><kwd><named-content content-type="kingdom">Animalia</named-content></kwd><kwd><named-content content-type="order">Arhynchobdellida</named-content></kwd><kwd><named-content content-type="family">Hirudinidae</named-content></kwd></kwd-group><mixed-citation publication-type="journal"><person-group><name><surname>Tubtimon</surname><given-names>Jaruwan</given-names></name><name><surname>Jeratthitikul</surname><given-names>Ekgachai</given-names></name><name><surname>Sutcharit</surname><given-names>Chirasak</given-names></name><name><surname>Kongim</surname><given-names>Bangon</given-names></name><name><surname>Panha</surname><given-names>Somsak</given-names></name></person-group><article-title>Systematics of the freshwater leech genus <italic><tp:taxon-name><tp:taxon-name-part taxon-name-part-type="genus">Hirudinaria</tp:taxon-name-part></tp:taxon-name></italic> Whitman, 1886 (<tp:taxon-name><tp:taxon-name-part taxon-name-part-type="order">Arhynchobdellida</tp:taxon-name-part></tp:taxon-name>, <tp:taxon-name><tp:taxon-name-part taxon-name-part-type="family">Hirudinidae</tp:taxon-name-part></tp:taxon-name>) from northeastern Thailand</article-title><source>Zookeys</source><day>4</day><month>11</month><year>2014</year><volume>2014</volume><issue>452</issue><fpage>15</fpage><lpage>33</lpage><pub-id pub-id-type="doi">10.3897/zookeys.452.7528</pub-id></mixed-citation></tp:treatment-meta><tp:nomenclature><label>Genus</label><tp:taxon-name>
                            <tp:taxon-name-part taxon-name-part-type="genus">Hirudinaria</tp:taxon-name-part>
                        </tp:taxon-name><tp:taxon-authority>Whitman, 1886</tp:taxon-authority><tp:nomenclature-citation-list><tp:nomenclature-citation><tp:taxon-name><tp:taxon-name-part taxon-name-part-type="genus">Hirudinaria</tp:taxon-name-part></tp:taxon-name><comment> Whitman, 1886: 373. <xref ref-type="bibr" rid="B18">Moore 1927</xref>: 207.</comment></tp:nomenclature-citation></tp:nomenclature-citation-list></tp:nomenclature><tp:treatment-sec sec-type="Type species"><title>Type species.</title><p><italic><tp:taxon-name><tp:taxon-name-part taxon-name-part-type="genus">Sanguisuga</tp:taxon-name-part> <tp:taxon-name-part taxon-name-part-type="species">javanica</tp:taxon-name-part></tp:taxon-name></italic> Wahlberg, 1856, by original designation.</p></tp:treatment-sec><ref-list><ref id="B18"><mixed-citation xmlns:xlink="http://www.w3.org/1999/xlink" xlink:type="simple"><person-group><name name-style="western"><surname>Moore</surname><given-names>JP</given-names></name></person-group> (<year>1927</year>) <article-title>The segmentation (metamerism and annulation) of The <tp:taxon-name><tp:taxon-name-part taxon-name-part-type="subclass">Hirudinea</tp:taxon-name-part></tp:taxon-name>: <tp:taxon-name><tp:taxon-name-part taxon-name-part-type="order">Arhynchobdellae</tp:taxon-name-part></tp:taxon-name>.</article-title> In: <person-group><name name-style="western"><surname>Harding</surname><given-names>WA</given-names></name><name name-style="western"><surname>Moore</surname><given-names>JP</given-names></name></person-group> (<role>Eds</role>) <source>The Fauna of British India</source>. <publisher-name>Taylor and Francis</publisher-name>, <publisher-loc>London</publisher-loc>, <page-range>1–12</page-range>, <page-range>97–302</page-range>.</mixed-citation></ref></ref-list></tp:taxon-treatment>
