# Supplementary material for: Systematics of the freshwater leech genus Hirudinaria Whitman, 1886 (Arhynchobdellida, Hirudinidae) from northeastern Thailand
Source: Zookeys. 2014 Nov 4;(452):15–33. doi: 10.3897/zookeys.452.7528 (PMC4258631; doi:10.3897/zookeys.452.7528)
Supplement: XML Treatment for Hirudinaria javanica [file zookeys.452.7528-treatment2.xml]

<!DOCTYPE tp:taxon-treatment
  PUBLIC "-//TaxonX//DTD Taxonomic Treatment Publishing DTD v0 20100105//EN" "tax-treatment-NSO.dtd">
<tp:taxon-treatment xmlns:tp="http://www.plazi.org/taxpub"><tp:treatment-meta><kwd-group><label>Taxon classification</label><kwd><named-content content-type="kingdom">Animalia</named-content></kwd><kwd><named-content content-type="order">Arhynchobdellida</named-content></kwd><kwd><named-content content-type="family">Hirudinidae</named-content></kwd></kwd-group><mixed-citation publication-type="journal"><person-group><name><surname>Tubtimon</surname><given-names>Jaruwan</given-names></name><name><surname>Jeratthitikul</surname><given-names>Ekgachai</given-names></name><name><surname>Sutcharit</surname><given-names>Chirasak</given-names></name><name><surname>Kongim</surname><given-names>Bangon</given-names></name><name><surname>Panha</surname><given-names>Somsak</given-names></name></person-group><article-title>Systematics of the freshwater leech genus <italic><tp:taxon-name><tp:taxon-name-part taxon-name-part-type="genus">Hirudinaria</tp:taxon-name-part></tp:taxon-name></italic> Whitman, 1886 (<tp:taxon-name><tp:taxon-name-part taxon-name-part-type="order">Arhynchobdellida</tp:taxon-name-part></tp:taxon-name>, <tp:taxon-name><tp:taxon-name-part taxon-name-part-type="family">Hirudinidae</tp:taxon-name-part></tp:taxon-name>) from northeastern Thailand</article-title><source>Zookeys</source><day>4</day><month>11</month><year>2014</year><volume>2014</volume><issue>452</issue><fpage>15</fpage><lpage>33</lpage><pub-id pub-id-type="doi">10.3897/zookeys.452.7528</pub-id></mixed-citation></tp:treatment-meta><tp:nomenclature><tp:taxon-name>
                            <tp:taxon-name-part taxon-name-part-type="genus">Hirudinaria</tp:taxon-name-part>
                            <tp:taxon-name-part taxon-name-part-type="species">javanica</tp:taxon-name-part>
                        </tp:taxon-name><tp:taxon-authority>(Wahlberg, 1856)</tp:taxon-authority><xref ref-type="fig" rid="F2">Figs 2A</xref><xref ref-type="fig" rid="F3">, 3A</xref><xref ref-type="fig" rid="F4">, 4A</xref><xref ref-type="fig" rid="F5">, 5A–C</xref><tp:nomenclature-citation-list><tp:nomenclature-citation><tp:taxon-name><tp:taxon-name-part taxon-name-part-type="genus">Sanguisuga</tp:taxon-name-part> <tp:taxon-name-part taxon-name-part-type="species">javanica</tp:taxon-name-part></tp:taxon-name><comment> Wahlberg, 1856: 233. Type locality: Samarang, Java [Semarang, Central Java, Indonesia].</comment></tp:nomenclature-citation><tp:nomenclature-citation><tp:taxon-name><tp:taxon-name-part taxon-name-part-type="genus">Hirudinaria</tp:taxon-name-part> <tp:taxon-name-part taxon-name-part-type="species">javanica</tp:taxon-name-part></tp:taxon-name><comment> – <xref ref-type="bibr" rid="B40">Whitman 1886</xref>: 373–376, pl. 20, fig. 56.</comment></tp:nomenclature-citation><tp:nomenclature-citation><tp:taxon-name><tp:taxon-name-part taxon-name-part-type="genus">Limnatis</tp:taxon-name-part> (<tp:taxon-name-part taxon-name-part-type="subgenus">Poecilobdella</tp:taxon-name-part>) <tp:taxon-name-part taxon-name-part-type="species">javanica</tp:taxon-name-part></tp:taxon-name><comment> – <xref ref-type="bibr" rid="B4">Blanchard 1897</xref>: 349–351, text figure 7.</comment></tp:nomenclature-citation><tp:nomenclature-citation><tp:taxon-name><tp:taxon-name-part taxon-name-part-type="genus">Limnatis</tp:taxon-name-part> <tp:taxon-name-part taxon-name-part-type="species">javanica</tp:taxon-name-part></tp:taxon-name><comment> – <xref ref-type="bibr" rid="B11">Kaburaki 1921</xref>: 711.</comment></tp:nomenclature-citation><tp:nomenclature-citation><tp:taxon-name><tp:taxon-name-part taxon-name-part-type="genus">Hirudinaria</tp:taxon-name-part> <tp:taxon-name-part taxon-name-part-type="species">javanica</tp:taxon-name-part></tp:taxon-name><comment> – <xref ref-type="bibr" rid="B18">Moore 1927</xref>: 210–218, figs 50–52.</comment></tp:nomenclature-citation></tp:nomenclature-citation-list></tp:nomenclature><tp:treatment-sec sec-type="Material examined"><title>Material examined.</title><p>Ban Donsala, Na Wa, Nakhon Phanom: CUMZ 3402 (17 specimens), 3404 (18 specimens; Figs <xref ref-type="fig" rid="F3">3A</xref>, <xref ref-type="fig" rid="F4">4A</xref>, <xref ref-type="fig" rid="F5">5A–C</xref>), 3429 (9 specimens). Ban Nongwang, Tao Ngoi, Sakon Nakhon: CUMZ 3413 (9 specimens). Ban Janpen, Tao Ngoi, Sakon Nakhon: CUMZ 3415 (16 specimens). Ban Nonghai, Khamchaee, Mukdahan: CUMZ 3422 (4 specimens), 3424 (9 specimens; Figs <xref ref-type="fig" rid="F2">2A</xref>, <xref ref-type="fig" rid="F6">6A–B</xref>). Chaturaphak Phiman, Roi Et: CUMZ 3419 (1specimen).</p><fig id="F4" position="float" orientation="portrait"><label>Figure 4.</label><caption><p>Illustrations of the reproductive system of <bold>A</bold> <italic><tp:taxon-name><tp:taxon-name-part taxon-name-part-type="genus">Hirudinaria</tp:taxon-name-part> <tp:taxon-name-part taxon-name-part-type="species">javanica</tp:taxon-name-part></tp:taxon-name></italic> CUMZ 3404 from Nakhon Phanom, <bold>B</bold> <italic><tp:taxon-name><tp:taxon-name-part taxon-name-part-type="genus">Hirudinaria</tp:taxon-name-part> <tp:taxon-name-part taxon-name-part-type="species">manillensis</tp:taxon-name-part></tp:taxon-name></italic> CUMZ 3403 from Nakhon Phanom, and <bold>C</bold> <italic><tp:taxon-name><tp:taxon-name-part taxon-name-part-type="genus">Hirudinaria</tp:taxon-name-part></tp:taxon-name></italic> sp. CUMZ 3405 from Nakhon Phanom. Abbreviations are: ag = albumin gland, at = atrium, cod = common oviduct, eb = ejaculatory bulb, ep = epididymis, g = ganglion, o = ovary, ps = penis sheath, vas = vas deferens, vc = vagina sac, vd = vagina duct.</p></caption><graphic xmlns:xlink="http://www.w3.org/1999/xlink" xlink:href="zookeys-452-015-g004.jpg" position="float" orientation="portrait" xlink:type="simple" id="oo_33653.jpg"/></fig><fig id="F5" position="float" orientation="portrait"><label>Figure 5.</label><caption><p>SEM images of the jaws of <bold>A–C</bold> <italic><tp:taxon-name><tp:taxon-name-part taxon-name-part-type="genus">Hirudinaria</tp:taxon-name-part> <tp:taxon-name-part taxon-name-part-type="species">javanica</tp:taxon-name-part></tp:taxon-name></italic> CUMZ 3404 from Nakhon Phanom <bold>D–F</bold> <italic><tp:taxon-name><tp:taxon-name-part taxon-name-part-type="genus">Hirudinaria</tp:taxon-name-part> <tp:taxon-name-part taxon-name-part-type="species">manillensis</tp:taxon-name-part></tp:taxon-name></italic> CUMZ 3403 from Nakhon Phanom, and <bold>G–I</bold> <italic><tp:taxon-name><tp:taxon-name-part taxon-name-part-type="genus">Hirudinaria</tp:taxon-name-part></tp:taxon-name></italic> sp. CUMZ 3405 from Nakhon Phanom. (<bold>A, D, G</bold>) overall jaw, (<bold>B, E, H</bold>) each jaw characteristic, and (<bold>C, F, I</bold>) salivary papillae.</p></caption><graphic xmlns:xlink="http://www.w3.org/1999/xlink" xlink:href="zookeys-452-015-g005.jpg" position="float" orientation="portrait" xlink:type="simple" id="oo_33654.jpg"/></fig><fig id="F6" position="float" orientation="portrait"><label>Figure 6.</label><caption><p>Meiotic and mitotic metaphase chromosome spreads of <bold>A, B</bold> <italic><tp:taxon-name><tp:taxon-name-part taxon-name-part-type="genus">Hirudinaria</tp:taxon-name-part> <tp:taxon-name-part taxon-name-part-type="species">javanica</tp:taxon-name-part></tp:taxon-name></italic> (n = 13, 2n = 26) CUMZ 3424 from Mukdahan <bold>C, D</bold> <italic><tp:taxon-name><tp:taxon-name-part taxon-name-part-type="genus">Hirudinaria</tp:taxon-name-part> <tp:taxon-name-part taxon-name-part-type="species">manillensis</tp:taxon-name-part></tp:taxon-name></italic> (n = 12, 2n = 24) CUMZ 3407 from Mahasarakham, and <bold>E, F</bold> <italic><tp:taxon-name><tp:taxon-name-part taxon-name-part-type="genus">Hirudinaria</tp:taxon-name-part></tp:taxon-name></italic> sp. (n = 14, 2n = 28) CUMZ 3406 from Nakhon Phanom.</p></caption><graphic xmlns:xlink="http://www.w3.org/1999/xlink" xlink:href="zookeys-452-015-g006.jpg" position="float" orientation="portrait" xlink:type="simple" id="oo_33655.jpg"/></fig></tp:treatment-sec><tp:treatment-sec sec-type="Description"><title>Description.</title><p>In preserved specimens body length 41–184 mm, width 5–16 mm. In live specimens, dorsal side olive green, dark green or yellow brown. Middle dorsal line distinct, black, continuous, parallel with two series of black spots on both sides, two faint black stripes present on each side. Body margin yellow with one ordered series of black spots. Ventral side green without marker. Jaw trignathous, approximately 134 teeth. Number of salivary papillae, both small and large, is 43 glands (Fig. <xref ref-type="fig" rid="F5">5A–C</xref>). Gonopores separated by seven annuli. Male reproductive system located in middle of body between somites XI and XIII. Ejaculatory bulbs short and small. Ejaculatory ducts long, connect with atrium side in somite XI. Atrium short, small, pear-shaped with unclear penis sheath. Vas deferens straight, runs along almost entire body, with 11 testisac pairs (12 pairs in some specimens). Nerve cord runs along body length on right side of atrium. Ovisacs stout, albumin gland not well developed, common oviduct short, opens into female bursa. Vagina caecum short, ovate in shape, no vaginal stalk (Fig. <xref ref-type="fig" rid="F4">4A</xref>).</p></tp:treatment-sec><tp:treatment-sec><!--Section generated to contain objects referenced in tp:taxon-treatment.--><fig id="F2" position="float" orientation="portrait"><label>Figure 2.</label><caption><p>The color pattern of <bold>A</bold> <italic><tp:taxon-name><tp:taxon-name-part taxon-name-part-type="genus">Hirudinaria</tp:taxon-name-part> <tp:taxon-name-part taxon-name-part-type="species">javanica</tp:taxon-name-part></tp:taxon-name></italic> CUMZ 3424 from Mukdahan <bold>B</bold> <italic><tp:taxon-name><tp:taxon-name-part taxon-name-part-type="genus">Hirudinaria</tp:taxon-name-part> <tp:taxon-name-part taxon-name-part-type="species">manillensis</tp:taxon-name-part></tp:taxon-name></italic> CUMZ 3403 from Nakhon Phanom, and <bold>C</bold> <italic><tp:taxon-name><tp:taxon-name-part taxon-name-part-type="genus">Hirudinaria</tp:taxon-name-part></tp:taxon-name></italic> sp. CUMZ 3405 from Nakhon Phanom.</p></caption><graphic xmlns:xlink="http://www.w3.org/1999/xlink" xlink:href="zookeys-452-015-g002.jpg" position="float" orientation="portrait" xlink:type="simple" id="oo_33651.jpg"/></fig><fig id="F3" position="float" orientation="portrait"><label>Figure 3.</label><caption><p>The dorsal and ventral sides of <bold>A</bold> <italic><tp:taxon-name><tp:taxon-name-part taxon-name-part-type="genus">Hirudinaria</tp:taxon-name-part> <tp:taxon-name-part taxon-name-part-type="species">javanica</tp:taxon-name-part></tp:taxon-name></italic> CUMZ 3404 from Nakhon Phanom <bold>B</bold> <italic><tp:taxon-name><tp:taxon-name-part taxon-name-part-type="genus">Hirudinaria</tp:taxon-name-part> <tp:taxon-name-part taxon-name-part-type="species">manillensis</tp:taxon-name-part></tp:taxon-name></italic> CUMZ 3403 from Nakhon Phanom, and <bold>C</bold> <italic><tp:taxon-name><tp:taxon-name-part taxon-name-part-type="genus">Hirudinaria</tp:taxon-name-part></tp:taxon-name></italic> sp. CUMZ 3406 from Nakhon Phanom.</p></caption><graphic xmlns:xlink="http://www.w3.org/1999/xlink" xlink:href="zookeys-452-015-g003.jpg" position="float" orientation="portrait" xlink:type="simple" id="oo_33652.jpg"/></fig></tp:treatment-sec><ref-list><ref id="B40"><mixed-citation xmlns:xlink="http://www.w3.org/1999/xlink" xlink:type="simple"><person-group><name name-style="western"><surname>Whitman</surname><given-names>CO</given-names></name></person-group> (<year>1886</year>) <article-title>The leeches of Japan.</article-title><source>The Quarterly Journal of Microscopical Science</source><volume>26</volume>: <fpage>317</fpage>–<lpage>416</lpage>.</mixed-citation></ref><ref id="B4"><mixed-citation xmlns:xlink="http://www.w3.org/1999/xlink" xlink:type="simple"><person-group><name name-style="western"><surname>Blanchard</surname><given-names>R</given-names></name></person-group> (<year>1897</year>) <article-title>Hirudinés des Indes néerlandaises.</article-title><source>Weber’s Zoologische Ergebnisse in Indes Neerlandaises Ost-Indian</source><volume>4</volume>: <fpage>332</fpage>–<lpage>356</lpage>.</mixed-citation></ref><ref id="B11"><mixed-citation xmlns:xlink="http://www.w3.org/1999/xlink" xlink:type="simple"><person-group><name name-style="western"><surname>Kaburaki</surname><given-names>T</given-names></name></person-group> (<year>1921</year>) <article-title>Fauna of the Chilka Lake. on some leeches from the Chilka Lake.</article-title><source>Memoirs of the Indian Museum</source><volume>5</volume>: <fpage>661</fpage>–<lpage>675</lpage>.</mixed-citation></ref><ref id="B18"><mixed-citation xmlns:xlink="http://www.w3.org/1999/xlink" xlink:type="simple"><person-group><name name-style="western"><surname>Moore</surname><given-names>JP</given-names></name></person-group> (<year>1927</year>) <article-title>The segmentation (metamerism and annulation) of The <tp:taxon-name><tp:taxon-name-part taxon-name-part-type="subclass">Hirudinea</tp:taxon-name-part></tp:taxon-name>: <tp:taxon-name><tp:taxon-name-part taxon-name-part-type="order">Arhynchobdellae</tp:taxon-name-part></tp:taxon-name>.</article-title> In: <person-group><name name-style="western"><surname>Harding</surname><given-names>WA</given-names></name><name name-style="western"><surname>Moore</surname><given-names>JP</given-names></name></person-group> (<role>Eds</role>) <source>The Fauna of British India</source>. <publisher-name>Taylor and Francis</publisher-name>, <publisher-loc>London</publisher-loc>, <page-range>1–12</page-range>, <page-range>97–302</page-range>.</mixed-citation></ref></ref-list></tp:taxon-treatment>
