# Supplementary material for: Systematics of the freshwater leech genus Hirudinaria Whitman, 1886 (Arhynchobdellida, Hirudinidae) from northeastern Thailand
Source: Zookeys. 2014 Nov 4;(452):15–33. doi: 10.3897/zookeys.452.7528 (PMC4258631; doi:10.3897/zookeys.452.7528)
Supplement: XML Treatment for Hirudinaria manillensis [file zookeys.452.7528-treatment3.xml]

<!DOCTYPE tp:taxon-treatment
  PUBLIC "-//TaxonX//DTD Taxonomic Treatment Publishing DTD v0 20100105//EN" "tax-treatment-NSO.dtd">
<tp:taxon-treatment xmlns:tp="http://www.plazi.org/taxpub"><tp:treatment-meta><kwd-group><label>Taxon classification</label><kwd><named-content content-type="kingdom">Animalia</named-content></kwd><kwd><named-content content-type="order">Arhynchobdellida</named-content></kwd><kwd><named-content content-type="family">Hirudinidae</named-content></kwd></kwd-group><mixed-citation publication-type="journal"><person-group><name><surname>Tubtimon</surname><given-names>Jaruwan</given-names></name><name><surname>Jeratthitikul</surname><given-names>Ekgachai</given-names></name><name><surname>Sutcharit</surname><given-names>Chirasak</given-names></name><name><surname>Kongim</surname><given-names>Bangon</given-names></name><name><surname>Panha</surname><given-names>Somsak</given-names></name></person-group><article-title>Systematics of the freshwater leech genus <italic><tp:taxon-name><tp:taxon-name-part taxon-name-part-type="genus">Hirudinaria</tp:taxon-name-part></tp:taxon-name></italic> Whitman, 1886 (<tp:taxon-name><tp:taxon-name-part taxon-name-part-type="order">Arhynchobdellida</tp:taxon-name-part></tp:taxon-name>, <tp:taxon-name><tp:taxon-name-part taxon-name-part-type="family">Hirudinidae</tp:taxon-name-part></tp:taxon-name>) from northeastern Thailand</article-title><source>Zookeys</source><day>4</day><month>11</month><year>2014</year><volume>2014</volume><issue>452</issue><fpage>15</fpage><lpage>33</lpage><pub-id pub-id-type="doi">10.3897/zookeys.452.7528</pub-id></mixed-citation></tp:treatment-meta><tp:nomenclature><tp:taxon-name>
                            <tp:taxon-name-part taxon-name-part-type="genus">Hirudinaria</tp:taxon-name-part>
                            <tp:taxon-name-part taxon-name-part-type="species">manillensis</tp:taxon-name-part>
                        </tp:taxon-name><tp:taxon-authority>(Lesson, 1842)</tp:taxon-authority><xref ref-type="fig" rid="F2">Figs 2B</xref><xref ref-type="fig" rid="F3">, 3B</xref><xref ref-type="fig" rid="F4">, 4B</xref><xref ref-type="fig" rid="F5">, 5D–F</xref><!--PageBreak--><!--PageBreak--><!--PageBreak--><tp:nomenclature-citation-list><tp:nomenclature-citation><tp:taxon-name><tp:taxon-name-part taxon-name-part-type="genus">Hirudo</tp:taxon-name-part> <tp:taxon-name-part taxon-name-part-type="species">manillensis</tp:taxon-name-part></tp:taxon-name><comment> Lesson, 1842: 8. Type locality: Philippine Islands.</comment></tp:nomenclature-citation><tp:nomenclature-citation><tp:taxon-name><tp:taxon-name-part taxon-name-part-type="genus">Hirudo</tp:taxon-name-part> <tp:taxon-name-part taxon-name-part-type="species">sanguisorba</tp:taxon-name-part></tp:taxon-name><comment> Tennent, 1859: 305. Type locality: Ceylon. <xref ref-type="bibr" rid="B35">Tennent 1861</xref>: 483–484, with text figure. Type locality: Caylon [Sri Lanka].</comment></tp:nomenclature-citation><tp:nomenclature-citation><tp:taxon-name><tp:taxon-name-part taxon-name-part-type="genus">Hirudo</tp:taxon-name-part> <tp:taxon-name-part taxon-name-part-type="species">multistriata</tp:taxon-name-part></tp:taxon-name><comment> Schmarda, 1861: 3, Taf. 16, fig. 141. Type locality: Ceylon [Sri Lanka].</comment></tp:nomenclature-citation><tp:nomenclature-citation><tp:taxon-name><tp:taxon-name-part taxon-name-part-type="genus">Hirudo</tp:taxon-name-part> <tp:taxon-name-part taxon-name-part-type="species">luzoniae</tp:taxon-name-part></tp:taxon-name><comment> Kinberg, 1866: 356. Type locality: Manila [Philippines].</comment></tp:nomenclature-citation><tp:nomenclature-citation><tp:taxon-name><tp:taxon-name-part taxon-name-part-type="genus">Hirudo</tp:taxon-name-part> <tp:taxon-name-part taxon-name-part-type="species">maculosa</tp:taxon-name-part></tp:taxon-name><comment> Grube, 1868: 39–40, Taf. 4, fig. 6. Type locality: Singapore.</comment></tp:nomenclature-citation><tp:nomenclature-citation><tp:taxon-name><tp:taxon-name-part taxon-name-part-type="genus">Hirudo</tp:taxon-name-part> <tp:taxon-name-part taxon-name-part-type="species">maculata</tp:taxon-name-part></tp:taxon-name><comment> Baird, 1869: 315. Type locality: Siam [Thailand].</comment></tp:nomenclature-citation><tp:nomenclature-citation><tp:taxon-name><tp:taxon-name-part taxon-name-part-type="genus">Limnatis</tp:taxon-name-part> (<tp:taxon-name-part taxon-name-part-type="subgenus">Poecilobdella</tp:taxon-name-part>) <tp:taxon-name-part taxon-name-part-type="species">granulosa</tp:taxon-name-part></tp:taxon-name><comment> Blanchard, 1893: 28. Type locality: Java, Indonesia <xref ref-type="bibr" rid="B4">Blanchard 1897</xref>: 338–349, figs 3–6. <xref ref-type="bibr" rid="B11">Kaburaki 1921</xref>: 673–675.</comment></tp:nomenclature-citation><tp:nomenclature-citation><tp:taxon-name><tp:taxon-name-part taxon-name-part-type="genus">Limnatis</tp:taxon-name-part> <tp:taxon-name-part taxon-name-part-type="species">granulosa</tp:taxon-name-part></tp:taxon-name><comment> – <xref ref-type="bibr" rid="B27">Robertson 1909</xref>: 676–679, fig. 4.</comment></tp:nomenclature-citation><tp:nomenclature-citation><tp:taxon-name><tp:taxon-name-part taxon-name-part-type="genus">Hirudo</tp:taxon-name-part> <tp:taxon-name-part taxon-name-part-type="species">boyntoni</tp:taxon-name-part></tp:taxon-name><comment> Wharton, 1913: 369–371. Type locality: Philippines Islands.</comment></tp:nomenclature-citation><tp:nomenclature-citation><tp:taxon-name><tp:taxon-name-part taxon-name-part-type="genus">Limnatis</tp:taxon-name-part> <tp:taxon-name-part taxon-name-part-type="species">maculosa</tp:taxon-name-part></tp:taxon-name><comment> – <xref ref-type="bibr" rid="B5">Dequal 1917</xref>: 9.</comment></tp:nomenclature-citation><tp:nomenclature-citation><tp:taxon-name><tp:taxon-name-part taxon-name-part-type="genus">Limnatis</tp:taxon-name-part> (<tp:taxon-name-part taxon-name-part-type="subgenus">Poecilobdella</tp:taxon-name-part>) <tp:taxon-name-part taxon-name-part-type="species">manillensis</tp:taxon-name-part></tp:taxon-name><comment> – <xref ref-type="bibr" rid="B19">Moore 1924</xref>: 376.</comment></tp:nomenclature-citation><tp:nomenclature-citation><tp:taxon-name><tp:taxon-name-part taxon-name-part-type="genus">Hirudinaria</tp:taxon-name-part> <tp:taxon-name-part taxon-name-part-type="species">manillensis</tp:taxon-name-part></tp:taxon-name><comment> – <xref ref-type="bibr" rid="B18">Moore 1927</xref>: 218–226, fig. 53.</comment></tp:nomenclature-citation></tp:nomenclature-citation-list></tp:nomenclature><tp:treatment-sec sec-type="Material examined"><title>Material examined.</title><p>Ban Donsala, Na Wa, Nakhon Phanom: CUMZ 3401 (21 specimens), 3403 (4 specimens; Figs <xref ref-type="fig" rid="F2">2B</xref>, <xref ref-type="fig" rid="F3">3B</xref>, <xref ref-type="fig" rid="F4">4B</xref>, <xref ref-type="fig" rid="F5">5D–F</xref>), 3430 (57 specimens). Ban Majang, Na Wa, Nakhon Phanom: CUMZ 3427 (51 specimens). Ban Nongwang, Tao Ngoi, Sakon Nakhon: CUMZ 3412 (4 specimens). Phang Khon, Sakon Nakhon: CUMZ 3428 (2 specimens). Mueang, Sakon Nakhon: CUMZ 3417 (2 specimens). Phu Phan, Sakon Nakhon: CUMZ 3416 (6 specimens). Ban Janpen, Tao Ngoi, Sakon Nakhon: CUMZ 3414 (1 specimen). Ban Nonghai, Khamchaee, Mukdahan: CUMZ 3423 (13 specimens). Khong Chai, Kalasin: CUMZ 3409 (28 specimens). Ban Thatoom, Mueang, Mahasarakham: CUMZ 3407 (4 specimens; Figs <xref ref-type="fig" rid="F6">6C–D</xref>). Huai E-pong, Phu Wiang, Khon Kaen: CUMZ 3425 (11 specimens). Bung, Mueang, Amnat Charoen: CUMZ 3410 (30 specimens). Pa Tio, Yasothon: CUMZ 3411 (3 specimens). Khemarat, Ubon Ratchathani: CUMZ 3408 (26 specimens). Chaturaphak Phiman, Roi Et: CUMZ 3418 (5 specimens). Kaset Wisai, Roi Et: CUMZ 3426 (67 specimens). Huai Saneng Reservoir, Surin: CUMZ 3420 (6 specimens), 3421 (5 specimens).</p></tp:treatment-sec><tp:treatment-sec sec-type="Description"><title>Description.</title><p>In preserved specimens, body length 27–248 mm, width 3–30 mm. In live specimens, dorsal side dark green or brown. Middle dorsal line distinct, black, incontinuous, with two faint black stripes on each side. Body margin yellow with disrupted black spots. Ventral side brown without marker. Jaw trignathous, approximately 148 teeth. Number of salivary papillae, both small and large sizes, is 30 glands (Fig. <xref ref-type="fig" rid="F5">5D–F</xref>). Gonopores separated by five annuli. Male reproductive system located in middle of body between somites XI and XII. Ejaculatory bulbs long and large. Ejaculatory ducts short, connect with atrium side in somite XI. Atrium relatively long, large, elongated in shape with penis sheath. Vas deferens curved, runs along almost entire body, 11 pairs of testisac. Nerve cord runs along body length on left side of atrium. Ovisacs stout, albumin gland well developed, common oviduct short, opening into female bursa. Vagina caecum relatively long, ovate in shape, no vaginal stalk (Fig. <xref ref-type="fig" rid="F4">4B</xref>).</p><!--PageBreak--></tp:treatment-sec><tp:treatment-sec><!--Section generated to contain objects referenced in tp:taxon-treatment.--><fig id="F2" position="float" orientation="portrait"><label>Figure 2.</label><caption><p>The color pattern of <bold>A</bold> <italic><tp:taxon-name><tp:taxon-name-part taxon-name-part-type="genus">Hirudinaria</tp:taxon-name-part> <tp:taxon-name-part taxon-name-part-type="species">javanica</tp:taxon-name-part></tp:taxon-name></italic> CUMZ 3424 from Mukdahan <bold>B</bold> <italic><tp:taxon-name><tp:taxon-name-part taxon-name-part-type="genus">Hirudinaria</tp:taxon-name-part> <tp:taxon-name-part taxon-name-part-type="species">manillensis</tp:taxon-name-part></tp:taxon-name></italic> CUMZ 3403 from Nakhon Phanom, and <bold>C</bold> <italic><tp:taxon-name><tp:taxon-name-part taxon-name-part-type="genus">Hirudinaria</tp:taxon-name-part></tp:taxon-name></italic> sp. CUMZ 3405 from Nakhon Phanom.</p></caption><graphic xmlns:xlink="http://www.w3.org/1999/xlink" xlink:href="zookeys-452-015-g002.jpg" position="float" orientation="portrait" xlink:type="simple" id="oo_33651.jpg"/></fig><fig id="F3" position="float" orientation="portrait"><label>Figure 3.</label><caption><p>The dorsal and ventral sides of <bold>A</bold> <italic><tp:taxon-name><tp:taxon-name-part taxon-name-part-type="genus">Hirudinaria</tp:taxon-name-part> <tp:taxon-name-part taxon-name-part-type="species">javanica</tp:taxon-name-part></tp:taxon-name></italic> CUMZ 3404 from Nakhon Phanom <bold>B</bold> <italic><tp:taxon-name><tp:taxon-name-part taxon-name-part-type="genus">Hirudinaria</tp:taxon-name-part> <tp:taxon-name-part taxon-name-part-type="species">manillensis</tp:taxon-name-part></tp:taxon-name></italic> CUMZ 3403 from Nakhon Phanom, and <bold>C</bold> <italic><tp:taxon-name><tp:taxon-name-part taxon-name-part-type="genus">Hirudinaria</tp:taxon-name-part></tp:taxon-name></italic> sp. CUMZ 3406 from Nakhon Phanom.</p></caption><graphic xmlns:xlink="http://www.w3.org/1999/xlink" xlink:href="zookeys-452-015-g003.jpg" position="float" orientation="portrait" xlink:type="simple" id="oo_33652.jpg"/></fig><fig id="F4" position="float" orientation="portrait"><label>Figure 4.</label><caption><p>Illustrations of the reproductive system of <bold>A</bold> <italic><tp:taxon-name><tp:taxon-name-part taxon-name-part-type="genus">Hirudinaria</tp:taxon-name-part> <tp:taxon-name-part taxon-name-part-type="species">javanica</tp:taxon-name-part></tp:taxon-name></italic> CUMZ 3404 from Nakhon Phanom, <bold>B</bold> <italic><tp:taxon-name><tp:taxon-name-part taxon-name-part-type="genus">Hirudinaria</tp:taxon-name-part> <tp:taxon-name-part taxon-name-part-type="species">manillensis</tp:taxon-name-part></tp:taxon-name></italic> CUMZ 3403 from Nakhon Phanom, and <bold>C</bold> <italic><tp:taxon-name><tp:taxon-name-part taxon-name-part-type="genus">Hirudinaria</tp:taxon-name-part></tp:taxon-name></italic> sp. CUMZ 3405 from Nakhon Phanom. Abbreviations are: ag = albumin gland, at = atrium, cod = common oviduct, eb = ejaculatory bulb, ep = epididymis, g = ganglion, o = ovary, ps = penis sheath, vas = vas deferens, vc = vagina sac, vd = vagina duct.</p></caption><graphic xmlns:xlink="http://www.w3.org/1999/xlink" xlink:href="zookeys-452-015-g004.jpg" position="float" orientation="portrait" xlink:type="simple" id="oo_33653.jpg"/></fig><fig id="F5" position="float" orientation="portrait"><label>Figure 5.</label><caption><p>SEM images of the jaws of <bold>A–C</bold> <italic><tp:taxon-name><tp:taxon-name-part taxon-name-part-type="genus">Hirudinaria</tp:taxon-name-part> <tp:taxon-name-part taxon-name-part-type="species">javanica</tp:taxon-name-part></tp:taxon-name></italic> CUMZ 3404 from Nakhon Phanom <bold>D–F</bold> <italic><tp:taxon-name><tp:taxon-name-part taxon-name-part-type="genus">Hirudinaria</tp:taxon-name-part> <tp:taxon-name-part taxon-name-part-type="species">manillensis</tp:taxon-name-part></tp:taxon-name></italic> CUMZ 3403 from Nakhon Phanom, and <bold>G–I</bold> <italic><tp:taxon-name><tp:taxon-name-part taxon-name-part-type="genus">Hirudinaria</tp:taxon-name-part></tp:taxon-name></italic> sp. CUMZ 3405 from Nakhon Phanom. (<bold>A, D, G</bold>) overall jaw, (<bold>B, E, H</bold>) each jaw characteristic, and (<bold>C, F, I</bold>) salivary papillae.</p></caption><graphic xmlns:xlink="http://www.w3.org/1999/xlink" xlink:href="zookeys-452-015-g005.jpg" position="float" orientation="portrait" xlink:type="simple" id="oo_33654.jpg"/></fig><fig id="F6" position="float" orientation="portrait"><label>Figure 6.</label><caption><p>Meiotic and mitotic metaphase chromosome spreads of <bold>A, B</bold> <italic><tp:taxon-name><tp:taxon-name-part taxon-name-part-type="genus">Hirudinaria</tp:taxon-name-part> <tp:taxon-name-part taxon-name-part-type="species">javanica</tp:taxon-name-part></tp:taxon-name></italic> (n = 13, 2n = 26) CUMZ 3424 from Mukdahan <bold>C, D</bold> <italic><tp:taxon-name><tp:taxon-name-part taxon-name-part-type="genus">Hirudinaria</tp:taxon-name-part> <tp:taxon-name-part taxon-name-part-type="species">manillensis</tp:taxon-name-part></tp:taxon-name></italic> (n = 12, 2n = 24) CUMZ 3407 from Mahasarakham, and <bold>E, F</bold> <italic><tp:taxon-name><tp:taxon-name-part taxon-name-part-type="genus">Hirudinaria</tp:taxon-name-part></tp:taxon-name></italic> sp. (n = 14, 2n = 28) CUMZ 3406 from Nakhon Phanom.</p></caption><graphic xmlns:xlink="http://www.w3.org/1999/xlink" xlink:href="zookeys-452-015-g006.jpg" position="float" orientation="portrait" xlink:type="simple" id="oo_33655.jpg"/></fig></tp:treatment-sec><ref-list><ref id="B35"><mixed-citation xmlns:xlink="http://www.w3.org/1999/xlink" xlink:type="simple"><person-group><name name-style="western"><surname>Tennent</surname><given-names>JE</given-names></name></person-group> (<year>1861</year>) <source>Sketches of the natural history of Ceylon with narrative and anecdotes.</source><publisher-name>Spottiswoode and Co.</publisher-name>, <publisher-loc>London</publisher-loc>, <size units="page">663 pp</size>.</mixed-citation></ref><ref id="B4"><mixed-citation xmlns:xlink="http://www.w3.org/1999/xlink" xlink:type="simple"><person-group><name name-style="western"><surname>Blanchard</surname><given-names>R</given-names></name></person-group> (<year>1897</year>) <article-title>Hirudinés des Indes néerlandaises.</article-title><source>Weber’s Zoologische Ergebnisse in Indes Neerlandaises Ost-Indian</source><volume>4</volume>: <fpage>332</fpage>–<lpage>356</lpage>.</mixed-citation></ref><ref id="B11"><mixed-citation xmlns:xlink="http://www.w3.org/1999/xlink" xlink:type="simple"><person-group><name name-style="western"><surname>Kaburaki</surname><given-names>T</given-names></name></person-group> (<year>1921</year>) <article-title>Fauna of the Chilka Lake. on some leeches from the Chilka Lake.</article-title><source>Memoirs of the Indian Museum</source><volume>5</volume>: <fpage>661</fpage>–<lpage>675</lpage>.</mixed-citation></ref><ref id="B27"><mixed-citation xmlns:xlink="http://www.w3.org/1999/xlink" xlink:type="simple"><person-group><name name-style="western"><surname>Robertson</surname><given-names>MA</given-names></name></person-group> (<year>1909</year>) <article-title>Studies on Ceylon Haematozoa.</article-title><source>Quarterly Journal of Microscopical Science</source><volume>53</volume>: <fpage>665</fpage>–<lpage>695</lpage>.</mixed-citation></ref><ref id="B5"><mixed-citation xmlns:xlink="http://www.w3.org/1999/xlink" xlink:type="simple"><person-group><name name-style="western"><surname>Dequal</surname><given-names>L</given-names></name></person-group> (<year>1917</year>) <article-title>Nuovi Irudinei esotici del Museo Zoologico di Torino.</article-title><source>Bollettino dei Musei di Zoologia ed Anatomia Comparata</source><volume>32</volume>: <fpage>1</fpage>–<lpage>17</lpage>.</mixed-citation></ref><ref id="B19"><mixed-citation xmlns:xlink="http://www.w3.org/1999/xlink" xlink:type="simple"><person-group><name name-style="western"><surname>Moore</surname><given-names>JP</given-names></name></person-group> (<year>1924</year>) <article-title>Notes on some Asiatic leeches (<tp:taxon-name><tp:taxon-name-part taxon-name-part-type="subclass">Hirudinea</tp:taxon-name-part></tp:taxon-name>) principally from China, –Kashmir, and British India.</article-title><source>Proceedings of the Academy of Natural Sciences of Philadelphia</source><volume>76</volume>: <fpage>343</fpage>–<lpage>388</lpage>.</mixed-citation></ref><ref id="B18"><mixed-citation xmlns:xlink="http://www.w3.org/1999/xlink" xlink:type="simple"><person-group><name name-style="western"><surname>Moore</surname><given-names>JP</given-names></name></person-group> (<year>1927</year>) <article-title>The segmentation (metamerism and annulation) of The <tp:taxon-name><tp:taxon-name-part taxon-name-part-type="subclass">Hirudinea</tp:taxon-name-part></tp:taxon-name>: <tp:taxon-name><tp:taxon-name-part taxon-name-part-type="order">Arhynchobdellae</tp:taxon-name-part></tp:taxon-name>.</article-title> In: <person-group><name name-style="western"><surname>Harding</surname><given-names>WA</given-names></name><name name-style="western"><surname>Moore</surname><given-names>JP</given-names></name></person-group> (<role>Eds</role>) <source>The Fauna of British India</source>. <publisher-name>Taylor and Francis</publisher-name>, <publisher-loc>London</publisher-loc>, <page-range>1–12</page-range>, <page-range>97–302</page-range>.</mixed-citation></ref></ref-list></tp:taxon-treatment>
