# Supplementary material for: Systematics of the freshwater leech genus Hirudinaria Whitman, 1886 (Arhynchobdellida, Hirudinidae) from northeastern Thailand
Source: Zookeys. 2014 Nov 4;(452):15–33. doi: 10.3897/zookeys.452.7528 (PMC4258631; doi:10.3897/zookeys.452.7528)
Supplement: XML Treatment for Hirudinaria sp. [file zookeys.452.7528-treatment4.xml]

<!DOCTYPE tp:taxon-treatment
  PUBLIC "-//TaxonX//DTD Taxonomic Treatment Publishing DTD v0 20100105//EN" "tax-treatment-NSO.dtd">
<tp:taxon-treatment xmlns:tp="http://www.plazi.org/taxpub"><tp:treatment-meta><kwd-group><label>Taxon classification</label><kwd><named-content content-type="kingdom">Animalia</named-content></kwd><kwd><named-content content-type="order">Arhynchobdellida</named-content></kwd><kwd><named-content content-type="family">Hirudinidae</named-content></kwd></kwd-group><mixed-citation publication-type="journal"><person-group><name><surname>Tubtimon</surname><given-names>Jaruwan</given-names></name><name><surname>Jeratthitikul</surname><given-names>Ekgachai</given-names></name><name><surname>Sutcharit</surname><given-names>Chirasak</given-names></name><name><surname>Kongim</surname><given-names>Bangon</given-names></name><name><surname>Panha</surname><given-names>Somsak</given-names></name></person-group><article-title>Systematics of the freshwater leech genus <italic><tp:taxon-name><tp:taxon-name-part taxon-name-part-type="genus">Hirudinaria</tp:taxon-name-part></tp:taxon-name></italic> Whitman, 1886 (<tp:taxon-name><tp:taxon-name-part taxon-name-part-type="order">Arhynchobdellida</tp:taxon-name-part></tp:taxon-name>, <tp:taxon-name><tp:taxon-name-part taxon-name-part-type="family">Hirudinidae</tp:taxon-name-part></tp:taxon-name>) from northeastern Thailand</article-title><source>Zookeys</source><day>4</day><month>11</month><year>2014</year><volume>2014</volume><issue>452</issue><fpage>15</fpage><lpage>33</lpage><pub-id pub-id-type="doi">10.3897/zookeys.452.7528</pub-id></mixed-citation></tp:treatment-meta><tp:nomenclature><tp:taxon-name>
                            <tp:taxon-name-part taxon-name-part-type="genus">Hirudinaria</tp:taxon-name-part>
                            <tp:taxon-name-part taxon-name-part-type="uncertainty-rank">sp.</tp:taxon-name-part>
                        </tp:taxon-name><xref ref-type="fig" rid="F2">Figs 2C</xref><xref ref-type="fig" rid="F3">, 3C</xref><xref ref-type="fig" rid="F4">, 4C</xref><xref ref-type="fig" rid="F5">, 5G–I</xref></tp:nomenclature><tp:treatment-sec sec-type="Material examined"><title>Material examined.</title><p>Ban Donsala, Na Wa, Nakhon Phanom: CUMZ 3405 (1 specimen; Figs <xref ref-type="fig" rid="F2">2C</xref>, <xref ref-type="fig" rid="F4">4C</xref>, <xref ref-type="fig" rid="F5">5G–I</xref>), 3431 (4 specimens). Ban Majang, Na Wa, Nakhon Phanom: CUMZ 3406 (1 specimen; Figs <xref ref-type="fig" rid="F3">3C</xref>, <xref ref-type="fig" rid="F6">6E–F</xref>).</p></tp:treatment-sec><tp:treatment-sec sec-type="Description"><title>Description.</title><p>In preserved specimens body length 107–140 mm, width 11–16 mm. In live specimens, dorsal side dark green, brown and dark brown. Middle dorsal line not present. Two brown stripes present each side of mid-dorsal region. Body margin yellow or orange with one ordered series of short black lines. <!--PageBreak-->Ventral side brown or dark brown without marker. Jaw trignathous, approximately 167 teeth. Number of salivary papillae, both small and large sizes, is 25 glands (Fig. <xref ref-type="fig" rid="F5">5G–I</xref>). Gonopores separated by five annuli. Male reproductive system located in middle of body between somites XI and XII. Ejaculatory ducts short, connect with atrium side in somite XI. Atrium moderate sized, penis sheath curved, opening on ventral side. Vas deferens relatively smooth, runs along almost entire body, 11 pairs of testis sacs. Nerve cord runs along body length on right atrium side. Ovisacs somewhat long, albumin gland well developed, common oviduct long, opening into female bursa. Vagina caecum long, elongated in shape, no vaginal stalk (Fig. <xref ref-type="fig" rid="F4">4C</xref>).</p><!--PageBreak--></tp:treatment-sec><tp:treatment-sec><!--Section generated to contain objects referenced in tp:taxon-treatment.--><fig id="F2" position="float" orientation="portrait"><label>Figure 2.</label><caption><p>The color pattern of <bold>A</bold> <italic><tp:taxon-name><tp:taxon-name-part taxon-name-part-type="genus">Hirudinaria</tp:taxon-name-part> <tp:taxon-name-part taxon-name-part-type="species">javanica</tp:taxon-name-part></tp:taxon-name></italic> CUMZ 3424 from Mukdahan <bold>B</bold> <italic><tp:taxon-name><tp:taxon-name-part taxon-name-part-type="genus">Hirudinaria</tp:taxon-name-part> <tp:taxon-name-part taxon-name-part-type="species">manillensis</tp:taxon-name-part></tp:taxon-name></italic> CUMZ 3403 from Nakhon Phanom, and <bold>C</bold> <italic><tp:taxon-name><tp:taxon-name-part taxon-name-part-type="genus">Hirudinaria</tp:taxon-name-part></tp:taxon-name></italic> sp. CUMZ 3405 from Nakhon Phanom.</p></caption><graphic xmlns:xlink="http://www.w3.org/1999/xlink" xlink:href="zookeys-452-015-g002.jpg" position="float" orientation="portrait" xlink:type="simple" id="oo_33651.jpg"/></fig><fig id="F3" position="float" orientation="portrait"><label>Figure 3.</label><caption><p>The dorsal and ventral sides of <bold>A</bold> <italic><tp:taxon-name><tp:taxon-name-part taxon-name-part-type="genus">Hirudinaria</tp:taxon-name-part> <tp:taxon-name-part taxon-name-part-type="species">javanica</tp:taxon-name-part></tp:taxon-name></italic> CUMZ 3404 from Nakhon Phanom <bold>B</bold> <italic><tp:taxon-name><tp:taxon-name-part taxon-name-part-type="genus">Hirudinaria</tp:taxon-name-part> <tp:taxon-name-part taxon-name-part-type="species">manillensis</tp:taxon-name-part></tp:taxon-name></italic> CUMZ 3403 from Nakhon Phanom, and <bold>C</bold> <italic><tp:taxon-name><tp:taxon-name-part taxon-name-part-type="genus">Hirudinaria</tp:taxon-name-part></tp:taxon-name></italic> sp. CUMZ 3406 from Nakhon Phanom.</p></caption><graphic xmlns:xlink="http://www.w3.org/1999/xlink" xlink:href="zookeys-452-015-g003.jpg" position="float" orientation="portrait" xlink:type="simple" id="oo_33652.jpg"/></fig><fig id="F4" position="float" orientation="portrait"><label>Figure 4.</label><caption><p>Illustrations of the reproductive system of <bold>A</bold> <italic><tp:taxon-name><tp:taxon-name-part taxon-name-part-type="genus">Hirudinaria</tp:taxon-name-part> <tp:taxon-name-part taxon-name-part-type="species">javanica</tp:taxon-name-part></tp:taxon-name></italic> CUMZ 3404 from Nakhon Phanom, <bold>B</bold> <italic><tp:taxon-name><tp:taxon-name-part taxon-name-part-type="genus">Hirudinaria</tp:taxon-name-part> <tp:taxon-name-part taxon-name-part-type="species">manillensis</tp:taxon-name-part></tp:taxon-name></italic> CUMZ 3403 from Nakhon Phanom, and <bold>C</bold> <italic><tp:taxon-name><tp:taxon-name-part taxon-name-part-type="genus">Hirudinaria</tp:taxon-name-part></tp:taxon-name></italic> sp. CUMZ 3405 from Nakhon Phanom. Abbreviations are: ag = albumin gland, at = atrium, cod = common oviduct, eb = ejaculatory bulb, ep = epididymis, g = ganglion, o = ovary, ps = penis sheath, vas = vas deferens, vc = vagina sac, vd = vagina duct.</p></caption><graphic xmlns:xlink="http://www.w3.org/1999/xlink" xlink:href="zookeys-452-015-g004.jpg" position="float" orientation="portrait" xlink:type="simple" id="oo_33653.jpg"/></fig><fig id="F5" position="float" orientation="portrait"><label>Figure 5.</label><caption><p>SEM images of the jaws of <bold>A–C</bold> <italic><tp:taxon-name><tp:taxon-name-part taxon-name-part-type="genus">Hirudinaria</tp:taxon-name-part> <tp:taxon-name-part taxon-name-part-type="species">javanica</tp:taxon-name-part></tp:taxon-name></italic> CUMZ 3404 from Nakhon Phanom <bold>D–F</bold> <italic><tp:taxon-name><tp:taxon-name-part taxon-name-part-type="genus">Hirudinaria</tp:taxon-name-part> <tp:taxon-name-part taxon-name-part-type="species">manillensis</tp:taxon-name-part></tp:taxon-name></italic> CUMZ 3403 from Nakhon Phanom, and <bold>G–I</bold> <italic><tp:taxon-name><tp:taxon-name-part taxon-name-part-type="genus">Hirudinaria</tp:taxon-name-part></tp:taxon-name></italic> sp. CUMZ 3405 from Nakhon Phanom. (<bold>A, D, G</bold>) overall jaw, (<bold>B, E, H</bold>) each jaw characteristic, and (<bold>C, F, I</bold>) salivary papillae.</p></caption><graphic xmlns:xlink="http://www.w3.org/1999/xlink" xlink:href="zookeys-452-015-g005.jpg" position="float" orientation="portrait" xlink:type="simple" id="oo_33654.jpg"/></fig><fig id="F6" position="float" orientation="portrait"><label>Figure 6.</label><caption><p>Meiotic and mitotic metaphase chromosome spreads of <bold>A, B</bold> <italic><tp:taxon-name><tp:taxon-name-part taxon-name-part-type="genus">Hirudinaria</tp:taxon-name-part> <tp:taxon-name-part taxon-name-part-type="species">javanica</tp:taxon-name-part></tp:taxon-name></italic> (n = 13, 2n = 26) CUMZ 3424 from Mukdahan <bold>C, D</bold> <italic><tp:taxon-name><tp:taxon-name-part taxon-name-part-type="genus">Hirudinaria</tp:taxon-name-part> <tp:taxon-name-part taxon-name-part-type="species">manillensis</tp:taxon-name-part></tp:taxon-name></italic> (n = 12, 2n = 24) CUMZ 3407 from Mahasarakham, and <bold>E, F</bold> <italic><tp:taxon-name><tp:taxon-name-part taxon-name-part-type="genus">Hirudinaria</tp:taxon-name-part></tp:taxon-name></italic> sp. (n = 14, 2n = 28) CUMZ 3406 from Nakhon Phanom.</p></caption><graphic xmlns:xlink="http://www.w3.org/1999/xlink" xlink:href="zookeys-452-015-g006.jpg" position="float" orientation="portrait" xlink:type="simple" id="oo_33655.jpg"/></fig></tp:treatment-sec></tp:taxon-treatment>
